# Supplementary material for: Numerical Prediction and Experimental Validation of Deposited Filaments in Direct Ink Writing: Deposition Status and Profile Dimension
Source: Polymers (Basel). 2025 Feb 21;17(5):573. doi: 10.3390/polym17050573 (PMC11902750; doi:10.3390/polym17050573)
Supplement: Supplementary file 1 [file polymers-17-00573-s001.zip]

Archive with 3 entries (3 files):
- VideoS1_Simulated_over_deposition.avi
- VideoS2_Simulated_pressed_deposition.avi
- VideoS3_Simulated_freeform_deposition.avi
